# Supplementary material for: Performance evaluation of eight rapid tests to detect HIV infection: A comparative study from Brazil
Source: PLoS One. 2020 Aug 13;15(8):e0237438. doi: 10.1371/journal.pone.0237438 (PMC7425957; doi:10.1371/journal.pone.0237438)
Supplement: S1 Table — (XLSX) [file pone.0237438.s001.xlsx]

## Sheet: Plan1
Patient	Alere Determine HIV 1&2		DPP Rapid Test HIV 1/2		DS Rapid Test HIV		Imunocrom HIV 1/2		Imuno-rápido HIV 1&2		Interkit HIV 1&2		HIV 1/2/O Tri-line		Bioeasy HIV Test
	Result	Repeat	Result	Repeat	Result	Repeat	Result	Repeat	Result	Repeat	Result	Repeat	Result	Repeat	Result	Repeat
1	R		R		I	R	W		N		R		R		R
2	R		R		R		V		W		R		R		R
3	R		R		R		V		R		R		R		R
4	R		R		R		V		R		R		R		W
5	R		R		R		V		R		R		R		R
6	R		R		R		I	W	R		R		R		R
7	R		R		I	R	V		W		R		R		R
8	R		R		R		W		N		R		R		R
9	R		R		R		V		W		R		R		W
10	R		R		R		V		W		R		R		R
11	R		R		R		R		W		R		R		R
12	R		R		R		R		R		R		R		R
13	I	R	R		R		W		W		R		R		R
14	R		R		R		W		N		R		R		R
15	R		R		R		R		W		R		R		R
16	R		R		R		R		W		R		R		W
17	R		R		R		V		N		R		R		R
18	R		R		R		R		W		R		R		R
19	R		R		R		N		W		R		R		R
20	R		R		R		V		V		R		R		R
21	R		R		R		V		R		R		R		R
22	R		R		R		R		W		R		R		R
23	R		R		R		R		V		R		R		R
24	R		R		R		R		W		R		R		W
25	R		R		R		R		W		R		R		R
26	R		R		R		R		V		R		R		R
27	R		R		R		V		W		R		R		R
28	R		R		R		N		V		R		R		R
29	R		R		R		V		N		W		R		R
30	R		W		R		R		N		R		R		R
31	R		R		R		W		W		R		R		R
32	R		R		R		R		W		R		R		R
33	R		R		R		R		W		R		R		R
34	R		R		R		R		W		R		R		R
35	R		R		R		W		W		R		R		R
36	R		R		R		R		R		R		R		R
37	R		R		R		N		V		W		R		R
38	R		R		R		R		R		R		R		R
39	R		R		R		R		W		R		R		R
40	R		R		R		R		W		R		R		R
41	R		R		R		W		W		R		R		R
42	R		R		R		N		V		R		R		R
43	R		R		R		R		W		R		R		R
44	R		R		R		N		W		R		N	N	R	R
45	R		R		R		R		W		R		R		R
46	R		R		R		V		V		R		R		R
47	R		R		R		R		R		R		R		R
48	R		R		R		R		R		R		R		R
49	R		R		R		W		W		R		R		R
50	R		R		R		N		N		W		V		W
51	R		R		R		R		W		R		R		R
52	R		W		R		W		W		R		R		R
53	R		R		R		R		V		R		R		R
54	R		R		R		W		W		R		W		R
55	R		W		R		V		V		R		W		R
56	R		R		R		R		R		R		R		W
57	R		R		R		R		W		R		W		R
58	R		W		R		N		W		R		R		R
59	R		R		R		W		V		R		R		R
60	R		R		R		W		W		R		R		R
61	R		R		R		R		W		R		R		R
62	R		R		R		R		W		R		R		W
63	R		W		R		R		V		R		R		R
64	R		R		R		N		V		R		R		R
65	R		R		R		R		W		R		R		R
66	R		R		R		R		R		R		R		R
67	R		R		R		W		W		R		R		R
68	R		R		R		V		W		R		W		R
69	R		W		R		R		W		R		R		R
70	R		R		R		R		V		R		R		R
71	R		R		R		R		W		R		R		R
72	R		R		R		W		W		R		R		R
73	R		W		R		W		W		R		R		R
74	R		R		R		R		R		R		R		R
75	R		R		R		R		W		R		R		R
76	R		R		R		W		V		R		R		R
77	R		W		R		W		W		R		R		R
78	R		W		R		R		R		R		R		R
79	R		R		R		V		W		R		R		R
80	R		R		R		R		R		R		R		R
81	R		R		R		W		W		R		R		R
82	R		R		R		V		W		R		R		R
83	R		R		R		V		W		R		R		R
84	R		R		R		V		W		R		R		R
85	R		R		R		R		W		R		W		R
86	R		W		W		R		W		R		R		R
87	R		R		R		R		R		R		R		R
88	R		W		R		R		R		R		W		R
89	R		W		R		R		W		R		R		R
90	R		W		R		W		N		R		R		R
91	R		W		R		W		W		R		R		R
92	R		R		R		W		W		R		R		R
93	R		R		R		R		V		R		R		R
94	R		R		R		R		W		R		R		R
95	R		R		R		W		I	V	R		R		R
96	R		R		R		R		R		R		R		R
97	R		R		R		R		W		R		R		R
98	R		W		R		R		W		R		R		R
99	R		W		R		W		W		R		R		R
100	R		R		R		W		W		R		R		R
101	N		N		N		N		N		N		N		N
102	N		N		N		N		N		N		N		N
103	N		N		N		N		N		N		N		N
104	N		W		V	V	N		N		N		N		N
105	N		N		N		N		N		N		N		N
106	N		N		N		N		N		N		N		N
107	N		N		N		N		N		N		N		N
108	N		N		N		N		N		N		N		N
109	N		N		N		N		N		N		N		N
110	N		N		N		N		N		N		N		N
111	N		N		N		N		N		N		N		N
112	N		N		N		N		N		N		N		N
113	R		N		N		N		N		W		V		R
114	N		N		N		N		N		N		N		N
115	N		N		N		N		N		N		N		N
116	N		N		N		N		N		N		N		N
117	N		N		N		N		N		N		N		N
118	N		N		N		N		N		N		N		N
119	N		N		N		N		N		N		N		N
120	N		N		N		N		N		N		N		N
121	N		N		N		N		N		N		N		N
122	N		N		N		N		N		N		N		N
123	N		N		N		N		N		N		N		N
124	N		N		N		N		I	N	N		N		N
125	N		N		N		N		N		N		N		N
126	N		N		V	N	N		N		N		V		V
127	N		N		N		N		N		N		N		N
128	N		N		N		N		N		N		N		N
129	N		V		N		N		N		N		N		N
130	N		N		N		N		N		N		N		N
131	N		N		N		N		I	N	N		N		N
132	N		N		N		N		N		N		N		N
133	N		N		N		N		N		N		N		N
134	N		N		N		N		N		N		N		N
135	N		N		N		N		N		N		N		N
136	N		N		N		N		N		N		N		N
137	N		N		N		N		N		N		N		N
138	N		N		N		N		N		N		N		N
139	N		N		N		N		N		N		N		N
140	N		N		N		N		I	N	N		N		N
141	N		N		N		N		N		N		N		N
142	N		N		N		N		N		N		N		N
143	N		N		N		N		N		N		N		N
144	N		N		N		N		N		N		N		N
145	N		N		N		N		N		N		N		N
146	N		N		N		N		N		N		N		N
147	N		N		N		N		N		N		N		N
148	N		V		N		N		N		N		N		W
149	N		N		N		N		I	N	N		N		N
150	N		N		N		N		N		N		N		N
151	N		N		N		N		N		N		N		N
152	N		N		N		N		N		N		N		N
153	N		N		N		N		N		N		N		N
154	N		N		N		N		N		N		N		N
155	W		N		N		N		N		N		N		N
156	N		N		N		N		N		N		N		N
157	N		N		N		N		N		N		N		N
158	N		N		N		N		N		N		N		N
159	N		N		N		N		N		N		N		N
160	N		N		N		N		N		N		N		N
161	N		N		N		N		N		N		N		N
162	N		N		N		N		N		N		N		N
163	W		N		N		N		N		N		N		N
164	N		N		N		N		N		N		N		N
165	R		N		N		N		V		W		W		W
166	N		N		N		N		N		N		N		N
167	N		N		N		N		N		N		N		N
168	N		N		N		N		N		N		N		N
169	N		N		N		N		N		N		N		N
170	N		N		N		N		N		N		N		N
171	N		N		N		N		N		N		N		N
172	N		N		N		N		N		N		N		N
173	N		N		N		N		N		N		N		N
174	N		N		N		N		I	N	N		N		N
175	N		V		N		N		N		N		N		N
176	N		N		N		N		N		N		N		N
177	N		N		N		N		N		N		N		N
178	N		N		N		N		N		N		N		N
179	N		N		N		N		N		N		N		N
180	N		N		N		N		N		N		N		N
181	N		N		N		N		N		N		N		N
182	N		N		N		N		N		N		N		N
183	N		N		N		N		N		N		N		N
184	N		N		N		N		N		N		N		N
185	W		N		N		N		N		N		N		N
186	N		N		N		N		N		N		N		N
187	N		N		N		N		N		N		N		N
188	N		N		N		N		N		N		N		N
189	N		N		N		N		N		N		N		N
190	N		N		N		N		N		N		N		N
191	N		N		N		N		N		N		N		N
192	W		N		N		N		N		N		N		N
193	I	N	N		N		N		N		N		N		N
194	N		N		N		N		N		N		N		N
195	N		N		N		N		N		N		N		N
196	N		N		I	N	I	N	N		N		N		N
197	N		N		N		N		N		N		N		N
198	N		N		N		N		N		N		N		N
199	N		N		I	N	N		N		N		N		N
200	N		N		N		N		N		N		N		N
R - Reactive
W - "Weak" Reactive
V - "Very weak" Reactive
I - Invalid
N - Non-reactive
